# Supplementary material for: Understanding the performance and reliability of NLP tools: a comparison of four NLP tools predicting stroke phenotypes in radiology reports
Source: Front Digit Health. 2023 Sep 28;5:1184919. doi: 10.3389/fdgth.2023.1184919 (PMC10569314; doi:10.3389/fdgth.2023.1184919)
Supplement: Supplementary file 2 [file Datasheet2.xlsx]

## Sheet: Sheet2
				EDIER																	ESPRESSO
				Ischaemic stroke deep recent	Ischaemic stroke, deep, old	Ischaemic stroke, cortical, recent	Ischaemic stroke, cortical, old	Ischaemic stroke, underspecified	Haemorrhagic stroke, deep, recent	Haemorrhagic stroke, lobar, recent	Haemorrhagic stroke, lobar, old	Haemorrhagic stroke, deep old	Haemorrhagic stroke, underspecified	Sudural haematoma	Subarachnoid haemorrhage (aneurysmal or non-aneurysmal)	Stroke, underspecified	Small vessel disease	Atrophy	Any tumour		Infarction	WMD	WMD_WHITE	MILD	MODERATE	SEVERE	ACUTE	NONACUTE	ANONACUTE_basalganglia	NONACUTE_cerebellar	NONACUTE_cortical	NONACUTE_frontal	NONACUTE_lacunar
USLME code		Field_Names_File						C0948008						C0018946	C0038525	C0553692	C2733158	C0333641	C0027766
	definition	File-General	data entered
Coding number	order of coding	codingnumber
PROCHI		PROCHI
date coded	date of analysis	datecoded
notes	scan quality, other observations and incidental findings	notes
ARWMC_Fr	Age-related white matter change scale1 (ARWMC), Frontal	ARWMC_Fr	0, 1, 2, 3
ARWMC_PO	ARWMC, parietal-occipital score	ARWMC_PO	0, 1, 2, 3
ARWMC_BG	ARWMC, Basal Ganglia	ARWMC_BG	0, 1, 2, 3
Vs_Ant	van Swieten scale2, anterior	Vs_Ant	0, 1, 2
vS_Post	van Swieten scale, posterior	vS_Post	0, 1, 2
Faz _PV	Fazekas scale3, periventricular	Faz _PV	0, 1, 2, 3														2 or 3					>0	>0	1	2	3
Faz_Dp	Fazekas scale, deep	Faz_Dp	0, 1, 2, 3														2 or 3					>0	>0	1	2	3
WMC symmetry	Are WMC symmetrical4	WMCsymmetry	Y, R (higher WMC load on right), L (higher WMC load on left)
Atrophy_Deep	Ventricular enlargement score	Deep_A	1, 2, 3, 4, 5															3 or 4 or 5
Atrophy_Sup	Sulcal enlargement score	Sup_A	1, 2, 3, 4, 5															3 or 4 or 5
pro_Fr	Is there pronounced Frontal atrophy	pro_Fr	No = 0; Yes =1
pro_T/Syl	Is there pronounced Temporal/Sylvian Fissure atrophy	pro_Tsyl	No = 0; Yes =1
pro_P/PCS	Is there pronounced Parietal/posterior cingulate sulcus atrophy	pro_PPCS	No = 0; Yes =1
pro_Occ	Is there pronounced Occipital atrophy	pro_Occ	No = 0; Yes =1
pro_Cb	Is there pronounced Cerebellar atrophy	pro_Cb	No = 0; Yes =1
MTA_R	RIGHT Scheltens scale5 for medial temporal lobe atrophy	MTA_R	0, 1, 2, 3, 4
MTA_L	LEFT Scheltens left as above	MTA_L	0, 1, 2, 3, 4
Old lesion	Is an old lesion present?	Oldlesion	No = 0; Yes =1		1		1	1
Old Cortical/Lacunar	Is this lesion cortical or lacunar?	OldCorticalLacunar	NA=no lesion, C=cortical/large vessel, L=lacunar/small vessel, B=both		L or B		C OR B	C OR L OR B
No. lacunes	Number of lacunes present	Nolacunes	number of lacunes
Otomo	Otomo scale6 for old infarcts	Otomo	0, 1, 2, 3
svd_wml	small vessel disease score7 derived from Faz_PV and Faz_Dp	svd_wml	0, 1																			1
svd_lac	small vessel disease score derived from presence of lacunes	svd_lac	0, 1
TOTAL_SVD	svd_wml + svd_lac	TOTAL_SVD	0, 1, 2
total_sinus	summed scores of sinus changes8	total_sinus	score 1- 18
possible score	maximum score possible (given some structures are not visible)	possiblescore	maximum score is 18
sinus ratio	total_sinus/possible score9	sinusratio	sinus score is expressed as a ratio to the max possible score for that patient.
polyps	Are sinonasal polyps present	polyps	No = 0; Yes =1
HFI severity	hyperostosis frontalis skull thickening10	HFI severity	0= no thickening; 1= up to twice original thickness; 2= more than twice original thickness
H beyond Fr/T	is there HFI extending beyond frontal/temporal bones	Hbeyond FrT	No = 0; Yes =1
		File-Acute
SHEET2
acute or other lesions
each line = one patient
some of these entries may need
confirmation by neuroradiologist
Coding number		Coding number
PROCHI		PROCHI
date coded		datecoded
recent lesion	Recent lesion present	recentlesion	No = 0; Yes =1	1		1																					1
Recent side	Recent lesion side	recentside	R / L, NA=no lesion
Recent code (infarcts)	Recent lesion code	recentinfarctcode	Categorical data 1-26, NB "151" denotes caudate lesion, NA=no lesion or code not applicable
Recent type	Type of recent lesion11	recenttype	NA, I, PH, BGH, CbH, VH, SAH, SDH, EDH, T, HYD	I		I		I	BGH or CbH	PH				SDH	SAH						I						I
Grouped types	type of recent lesions grouped for analysis12	condensed	NA, SVDI, LVDI, iCH, eCH, T, HYD	SVDI		LVDI		SVDI or LVDI	iCH	iCH			iCH or BGH or CbH or VH			SVDI or LVDI or iCH or eCH			T		SVDI or LVDI						SVDI
rec_F	Recent lesion in frontal lobe	rec_F	No = 0; Yes =1; NA=no lesion
rec_T	Recent lesion in temporal lobe	rec_T	No = 0; Yes =1; NA=no lesion
rec_P	Recent lesion in parietal lobe	rec_P	No = 0; Yes =1; NA=no lesion
rec_O	Recent lesion in occipital lobe	rec_O	No = 0; Yes =1; NA=no lesion
rec_BG	Recent lesion in basal ganglia/ thalamus	rec_BG	No = 0; Yes =1; NA=no lesion
rec_Cb	Recent lesion in cerebellum/ brainstem	rec_Cb	No = 0; Yes =1; NA=no lesion
SHEET3		File-CustomOldLesions
Old infarcts or lacunes
each line relates to *one lesion*
therefore many patients have more
than one line of data on this sheet
Coding No		Codingnumber
PROCHI		PROCHI
date coded		datecoded
Old lesion	Is an old lesion present? Including neurosurgical lesions	Oldlesion	No = 0; Yes =1		1		1																					1	1	1	1	1	1
Old cortical	Is this lesion cortical? (infarct only)	Oldcortical	No (or no lesion) = 0; Yes =1; NA if neurosurgical		0		1														1
Old lacune	Is this lesion lacunar?	Oldlacune	No (or no lesion) = 0; Yes =1; NA if neurosurgical		1		0														1							1	1	1	1	1	1
Old side	Old lesion side	Oldside	R / L; NA=no lesion																		(i.e. row 74 or row 75)
Old code	Old lesion code	Oldcode	Categorical data 1-26 for infarcts, NB "151" denotes caudate lesion; NS = Neurosurgical lesion; NA=no lesion								need code	need code	need code
Infarct type	small or large vessel disease	LVDvsSVD	Categorical, based on lesion codes: SVD (codes 151, 15-21); LVD (codes 1-14 and 22-26); NA = no lesion or neurosurgical		SVD		LVD
lacune size	lacune size, rating based on maximal dimension	lacunesize	1= <5mm; 2= 5-10mm; 3= 10-15mm; 4= 15-20mm; 5= >20mm; NA=no lesion/lacune
cavitated	Is the lacune cavitated	cavitated	No = 0; Yes =1; NA=no lesion/lacune
old_F	Old lesion in frontal lobe	old_F	No = 0; Yes =1; NA=no lesion																												1	1
old_T	Old lesion in temporal lobe	old_T	No = 0; Yes =1; NA=no lesion																												1
old_P	Old lesion in parietal lobe	old_P	No = 0; Yes =1; NA=no lesion																												1
old_O	Old lesion in occipital lobe	old_O	No = 0; Yes =1; NA=no lesion																												1
old_BG	Old lesion in basal ganglia/ thalamus	old_BG	No = 0; Yes =1; NA=no lesion																										1
old_Cb	Old lesion in cerebellum/ brainstem	old_Cb	No = 0; Yes =1; NA=no lesion																											1
NOTES
1) Age-related white matter change scale	A new rating scale for age-related white matter changes applicable to MRI and CT.
	Wahlund LO, Barkhof F, Fazekas F, et al. European Task Force on Age-Related White Matter Changes..
	Stroke. 2001 Jun;32(6):1318-22.
	Frontal, Parieto-occiptal, Temporal, Infratentorial rated separately: 0=no lesions, 1=focal lesions, 2=beginning of confluence of lesions, 3=diffuse involvement of entire region
	Basal Ganglia: 0=no lesions, 1=1 focal lesion ≥5mm, 2= >1 focal lesion, 3=confluent lesions
2) vanSwieten	Grading white matter lesions on CT and MRI: a simple scale.
	van Swieten JC, Hijdra A, Koudstaal PJ, et al.
	J Neurol Neurosurg Psychiatr. 1990;53:1080–3.
	Anterior and Posterior white matter rated separately: 0=no abnormality, 1= abnormality restricted to region adjoining ventricles, 2= increased hypodensity involves the entire region from lateral ventricle to the cortex
3) Fazekas	MR signal abnormalities at 1.5 T in Alzheimer's dementia and normal aging.
	Fazekas F, Chawluk JB, Alavi A, et al.
	AJR AmJRoentgenol. 1987;149:351-6.
	Periventricular white matter: 0=absent, 1=caps or pencil-thin lining around ventricles, 2=smooth halo around ventricles, 3=irregular PVH extending into the deep white matter
	Deep white matter: 0=absent, 1=discrete diffuse lesions, 2=beginning of confluence of lesions, 3=large confluent areas
4) WMC asymmetry	may reflect non-cavitated lacune or othe white matter changes
5) Scheltens scale	Atrophy of medial temporal lobes on MRI in "probable" Alzheimer's disease and normal ageing: diagnostic value and neuropsychological correlates.
	Scheltens P, Leys D, Barkhof F, Huglo D, Weinstein HC, Vermersch P, Kuiper M, Steinling M, Wolters EC, Valk J.
	J Neurol Neurosurg Psychiatry. 1992 Oct;55(10):967-72.
	Assessment of choroid fissure, temporal horn and hippocampal height. See paper for detailed explanation
6) Otomo scale	Pre-existing cerebral infarcts as a risk factor for delirium after coronary artery bypass graft surgery.
	Otomo S, Maekawa K, Goto T, Baba T, Yoshitake A.
	Interact Cardiovasc Thorac Surg. 2013 Nov;17(5):799-804
	0=no lesion; 1=single lesion; 2=multiple lesions in one location (subcortical vs cortical vs infratentorial); 3=multiple lesions in different locations
7) Small vessel disease scale	svd_wml: score 1 if Faz_Dp is 2 or 3 and/or Faz_PV is 3; otherwise score 0
	svd_lac: score 1 if one or more old lacune is present
	using components of the MRI scale (below) visible in CT
	Total MRI load of cerebral small vessel disease and cognitive ability in older people.
	Staals J, Booth T, Morris Z, Bastin ME, Gow AJ, Corley J, Redmond P, Starr JM, Deary IJ, Wardlaw JM.
	Neurobiol Aging. 2015 Oct;36(10):2806-11
8) Sinus scale	Based on Lund and Mackay,
	Staging in rhinosinusitus.
	Lund VJ, Mackay IS.
	Rhinology. 1993 Dec;31(4):183-4
	I have only included the summed scores but I have the scores for individual sinuses if required
	R+L osteomeatal complexes rated patent (0) or non-patent (1), R+L maxillary, sphenoid, ethmoid and frontal sinuses: 0=no changes, 1= 1-50% occluded; 2= 51-100% occluded
9) Sinus ratio	maximum score for sinus mucosal changes is 18 if all sinuses and osteomeatal complexes are visible
	Alternatively, we could exclude patients if max is not = 18; or analyse data from selected pairs of sinuses (eg frontal, ethmoid, sphenoidal are less likely to be omitted)
10) Hyperostosis frontalis	from a slice just superior to frontal sinuses; this is not published or validated.
11)	type of lesion (some classes may be combined)
	NA = no lesion
	I = infarct
	PH = parenchymal haemorrhage
	BGH = basal ganglia (subcortical) haemorrhage
	CbH = cerebellar haemorrhage
	VH = ventricular haemorrhage
	SAH = subarachnoid haemorrhage
	SDH = subdural haemorrhage
	EDH = epidural haemorrhage
	T = tumour(s)
	HYD = hydrocephalus
12)	based on infarct codes and lesion type; similar types of lesions grouped to facilitate analysis
	NA = no lesion
	SVDI = small vessel disease infarct
	LVDI = large vessel disease infarct
	iCH = intracerebral haemorrhage: PH, BGH, CbH, VH, SAH
	eCH = extracerebral haemorrhage: SDH, EDH
	T = tumour(s)
	HYD = hydrocephalus
